# Supplementary material for: Symptom Clusters and Related Factors of Late Toxicities in Head and Neck Cancer Survivors After Radiation Therapy: A Cross-Sectional Study
Source: Nurs Rep. 2026 Mar 23;16(3):103. doi: 10.3390/nursrep16030103 (PMC13029374; doi:10.3390/nursrep16030103)
Supplement: Supplementary file 1 [file nursrep-16-00103-s001.zip]

Archive with 1 entries (1 files):
- nursrep-4161784-supplementary.pdf
